# Supplementary material for: Theoretical Explanation for the Rarity of Antibody-Dependent Enhancement of Infection (ADE) in COVID-19
Source: Int J Mol Sci. 2022 Sep 26;23(19):11364. doi: 10.3390/ijms231911364 (PMC9569501; doi:10.3390/ijms231911364)
Supplement: Supplementary file 1 [file ijms-23-11364-s001.zip]

Archive with 1 entries (1 files):
- ijms-1926403-supplementary.pdf
